# Supplementary material for: The role of TCF-1+CD8+ exhausted progenitors and TCF-1 in graft-versus-host responses
Source: JCI Insight. 2025 Oct 8;10(19):e181568. doi: 10.1172/jci.insight.181568 (PMC12507345; doi:10.1172/jci.insight.181568)
Supplement: Supporting data values [file jciinsight-10-181568-s271.xlsx]

## Sheet: Fig1D
	%PD-1+/Tox+ [of donor CD8+TetH60+]
		Day +7			Day +14				Day +21				Day +28
	spleen	70.6	71.3	70.3	92	93.9	93.9	94.8	97.7	96.4	91.2	96.8	97	93.3	98.1	97.3	94	98.4	92	97.5	95.9
	blood	55.2	52.9	49.4	58.1	81.5	66.2	80.9	57.1	100	66.7	66.7	55.8	71.1	30.8	55.9
	BM	69.2	97.4	66.6	89.2	94.6	93.9	94.9	92.4	96.3	96.7	94.1	97.6	95.4	97.2	96.6
	colon	64.9	56.3	53.1	75.6	81.5	67.2	79.8	97.4	81	100	80.5	92.8	74.7	97.3	89.2	92.5	77.5	73.3	100	79.1
	liver	43.3	54.9	38.9	83.4	89.4	93.2	92.7	91	79.4	84.6	92.7	95.7	98.1	97.3	97.2
	mLN	66.9	47.7	50.1	80.5	85.3	82.6	93.7	94.4	94.1	93.2	86.4	90.1	91.6	92.3	93.6
	SI-IEL	100	47	34.6	68.2	100	95.1	86	75	84.1	55	83.3	74.7	92.8	52.2	33.3	70.3
	SI-LP	44.3	51.6	48	82.5	76	85.6	85.8	54.5	16.7	25	65.2	77.9	92.2	56.5	57.5	78.9
	skin	33.3	37.9	22.6	46.5	40.9	47.4	54.2	56.3	74.6	61	65.3	85.6	63.5	64.3	79.7	75.3	83.5	46.9	55.1	71.1
	%PD-1+/Tox+ [of donor CD8+TetH60-]
		Day +7			Day +14				Day +21				Day +28
	spleen	4.51	26.6	18.2	81	76.4	82.7	68.7	78.5	71.8	51.2	66.1	77.6	60	70	61	70	77.5	54.3	53.5	58.5
	blood	6.18	20.6	17.9	35.4	32.5	33.4	29.5	19.8	18.3	27	22.8	7.86	6.42	8.24	9.95
	BM	63	30.1	13.4	72.8	67.6	66.9	65.1	59.9	57.8	60.4	60	63.9	62	58.9	36.5
	colon	5.53	19.6	20.9	44.8	69.1	48.1	42.2	53.7	40.8	38.3	47.7	61.9	40.7	64	35.1	59.5	41	32.9	44.8	49.4
	liver	2.2	36.8	35.6	68.2	69.5	82.7	84.3	74.3	46.8	48.3	76.6	82.8	83.5	87.9	64.9
	mLN	12.4	16.1	15.9	45.1	40	45	41	36.9	30.5	45.5	42.5	31.1	32	66.8	26.8
	SI-IEL	10	23.3	30.4	51.8	61.1	81	78.6	56.1	30.7	34.1	48.9	48.2	55	13.6	20.4	16.9
	SI-LP	12.1	29.1	22.6	40.1	45.7	56	37.2	12.9	2.81	7.16	11.2	43.3	44.9	11.2	37.1	28.3
	skin	0	2.32	6.73	20.3	14	22.8	26.8	18.4	24.4	18.3	18.2	32.6	13	19.9	11.8	23.3	14.6	17.2	17.5	20.8

## Sheet: Fig1F
	%CD39loTCF-1hi [of donor CD8+TetH60+]
		Day +7			Day +14				Day +21				Day +28
	spleen	7.36	10.7	13	9.15	14.4	9.25	6.12	1.7	9.52	6.42	7.8	13.2	16.9	5.5	12.3	5.93	0.64	0.32	2.99	0.89
	blood	11	14.1	16.7	10.8	13.7	8.02	8.56	16.3	0	13.1	30.3	8.65	36.8	15.4	8.82
	BM	2.2	6.25	10.6	6.43	14.1	7.7	4.44	3.66	8.57	3.97	5.66	8.51	5.31	8.71	6.71
	colon	3.51	5.19	4.83	4.29	5.18	6.9	8.33	2.56	4.91	0	7.79	11.6	15.9	23.2	10.3	12.5	0	6.67		9.3
	liver	1.28	2.72	3.14	2.49	4.23	1.44	0.88	0.94	1.97	0.76	1.69	1.01	0.64	1.41	0.72
	mLN	12.9	9.42	9.38	18.6	19.5	13.1	11.9	10.1	11.2	10.2	16.9	16.8	21.1	19.7	14
	SI-IEL	0	1	0	3.31	0	3.28	4.44	0	4.88	0	5.56	1.33	6.7	2.17	0	3.12
	SI-LP	7.22	4.76	6.59	7	9.09	5.32	8.23	7.58	16.7	0	4.55	7.08	9.22	14.5	2.5	10.5
	skin	0	8.62	3.23	8.32	8.73	7.35	7.96	14.1	8.04	12.5	16.5	8.99	22.7	39.6	12.8	14.1	5.28	0	0	1.56
	%CD39loTCF-1hi [of donor CD8+TetH60-]
		Day +7			Day +14				Day +21				Day +28
	spleen	4.51	26.6	18.2	81	76.4	82.7	68.7	78.5	71.8	51.2	66.1	77.6	60	70	61	70	77.5	54.3	53.5	58.5
	blood	6.18	20.6	17.9	35.4	32.5	33.4	29.5	19.8	18.3	27	22.8	7.86	6.42	8.24	9.95
	BM	63	30.1	13.4	72.8	67.6	66.9	65.1	59.9	57.8	60.4	60	63.9	62	58.9	36.5
	colon	5.53	19.6	20.9	44.8	69.1	48.1	42.2	53.7	40.8	38.3	47.7	61.9	40.7	64	35.1	59.5	41	32.9	44.8	49.4
	liver	2.2	36.8	35.6	68.2	69.5	82.7	84.3	74.3	46.8	48.3	76.6	82.8	83.5	87.9	64.9
	mLN	12.4	16.1	15.9	45.1	40	45	41	36.9	30.5	45.5	42.5	31.1	32	66.8	26.8
	SI-IEL	10	23.3	30.4	51.8	61.1	81	78.6	56.1	30.7	34.1	48.9	48.2	55	13.6	20.4	16.9
	SI-LP	12.1	29.1	22.6	40.1	45.7	56	37.2	12.9	2.81	7.16	11.2	43.3	44.9	11.2	37.1	28.3
	skin	0	2.32	6.73	20.3	14	22.8	26.8	18.4	24.4	18.3	18.2	32.6	13	19.9	11.8	23.3	14.6	17.2	17.5	20.8

## Sheet: Fig1H
	%TCF-1+Tox+ [of donor CD8+TetH60+]
		Day +7			Day +14				Day +21				Day +28
	spleen	7.58	8.03	11.4	8.81	13.7	9.11	6.14	3.97	9.69	6.69	8.23	14.7	16.5	11.1	14.6	7.42	2	1.19	3.64	2.26
	blood	8.59	9.22	13.8	9.69	12.7	7.93	9.73	8.16	0	10.7	33.3	8.17	21.1	7.69	8.82
	BM	4.4	5.58	11.7	6.43	15.3	12	5.61	7.55	11.7	3.43	12.4	26.3	12.3	11.6	8.54
	colon	2.34	3.31	2.9	5.7	6.32	12.1	9.52	2.56	7.98	0	11.7	15.2	9.34	24.3	13	5	2.5	3.33	0	6.98
	liver	0.64	2.23	2.22	3.67	4.95	1.8	0.82	1.67	2.66	4.05	2.87	1.12	0.61	1.63	0.7
	mLN	10.8	7.1	6.53	22.3	21.6	15.4	13	10.8	11.8	12.5	15.3	18.4	25.3	19.7	13.2
	SI-IEL	0	1	0	3.31	0	11.5	4.1	39.3	19.5	10	8.33	6.67	5.15	6.52	0	6.25
	SI-LP	3.09	2.7	5.13	6.73	6.77	4.64	5.48	9.09	0	0	6.06	8.85	8.51	11.3	5	9.21
	skin	0	6.9	3.23	14.1	6.59	9.28	8.29	8.45	10.9	12.8	10.7	6.58	8.4	21.6	7.4	14.1	5.99	0	0.44	3.12
	%TCF-1+Tox+ [of donor CD8+TetH60-]
		Day +7			Day +14				Day +21				Day +28
	spleen	7.19	6.46	5.18	6.08	6.44	5.02	8.62	4.32	7.07	9.87	10.5	10.4	15.7	4.08	14	5.25	1.98	0.98	4.08	2.86
	blood	3.04	6.5	6.08	2.93	4.19	2.57	5.61	3.48	2.72	6.42	5.11	1.35	2.42	0.62	3.62
	BM	20.4	10.3	3.57	7.19	9.88	9.37	2.88	5.71	1.13	4.83	9.27	13.8	8.22	3.52	1.23
	colon	0.86	2.71	1.71	1.66	5.17	2.04	4.99	3.15	7.18	2.78	8.86	3.73	7.01	4.64	8.1	2.13	1.59	0	3.45	4.58
	liver	0.24	1.54	1.07	1.84	2.73	1.33	0.65	0.63	3.35	2.61	2.05	0.73	0.58	0.47	0.34
	mLN	7.32	4.8	4.01	9.34	7.11	9.01	11.4	9.37	6.23	7.07	14.1	4.12	11.6	11.2	4.67
	SI-IEL	0	0.75	0.89	1.92	4.21	17	3.68	24.3	28.1	2.99	4.16	10	10.5	3.26	0.88	1.84
	SI-LP	3.61	4.62	3.89	2.72	1.96	3.28	3.25	0.92	1.15	0.17	0.89	2.43	14	1.44	2.11	2.59
	skin	0	0.65	0.64	6.09	3.26	5.6	3.46	3.83	2.34	2.48	4.05	2.76	1.8	7.45	2.05	3.19	2.88	0.34	1.4	0.91

## Sheet: Fig2C
	% [of CD8+CD45.2+TetH60+]
		CD39hi-sorted						CD39lo-sorted
	spleen	29	30.7	15.3	15.6	2.78	8.81	68.9	68.4	83.9	83.2	96.2	91.1
	blood	5	0	0	1.28	6.45	10	93.8	95.6	95.7	98.7	93.5	90
	BM	8.54	24.5	3.51	1.89	4.05	13.2	89.9	74.8	94.9	97.4	96	85.8
	colon	41.4	29.9	11.1	26.1	1.65	3.39	58.6	61	85.7	73.9	98.4	96.6
	liver	42.8	37	24.4	9.19	1.63	5.26	56.9	61.4	74.8	90.3	98.3	86.5
	mLN	12.6	10.2	5.49	6.91	0.68	2.85	86	87.9	94	92	98.8	97.2
	SI-IEL	12.6	10	8.06	2.44	4	24.4	87.4	89	88.7	97.6	96	75.6
	SI-LP	31.4	31.2	13.7	1.41	0	18.6	64.7	66.7	82.4	97.2	100	80.4
	skin	6.48	7.5	4.1	1.01	3.95	0	86.1	90	92.6	99	92.1	100

## Sheet: Fig2E
	%TCF-1+CD39- [of CD8+CD45.2+TetH60+]
		CD39hi-sorted						CD39lo-sorted
	spleen	0	0	0	0	0	0	0	4.2	4.73	0.32	0.72	13.6
	blood	0	0	0	0	0	0	8	4.65	4.44	3.9	1.72	11.1
	BM	0	0	0	0	0	1.92	0.34	0	2.02	0.48	7.47	18.4
	colon	0	0	0	0	0	0	0	4.26	0	1.18	4.6	0
	liver	0	0	0	0	0	0	0	0	0	0.17	0	0
	mLN	1.29	0	0	1.3	0	0	38.9	10.6	12.6	9.95	31.8	25.8
	SI-IEL	0	0	0	0	0	0	16	0	0	0	4.17	3.23
	SI-LP	0	0	0	0	0	0	13.9	3.12	4.76	5.8	4.76	11.5
	skin	14.3	0	0	0	0	0	6.45	6.94	1.77	1.02	11.4	9.09

## Sheet: Fig3D
	Spleen: % [of donor CD8+TetH60+]
		CD90.1 WT					CD90.2 p45-/-
	Day +10	97.8	88.9	64.3	83.9	64.4	2.14	11	35.6	16.1	35.4
	Day +14	98.4	97.6	91.3	99.1		1.33	1.84	8.23	0.16
	Day +28	99.4	99.7	98.6	98.7	98.1	0.048	0	0.34	0.35	0.7
	Spleen: % [of donor CD8+TetH60-]
		CD90.1 WT					CD90.2 p45-/-
	Day +10	90.4	51	67	79.2	74.6	9.32	48.8	32.7	20.2	25.4
	Day +14	97	97.5	96.5	98.5		2.52	1.69	2.83	0.4
	Day +28	98.6	99.6	99	98.7	93	0.44	0.039	0.66	0.39	5.48

## Sheet: Fig3E
	D14: % [of donor CD8+TetH60+]										D28: % [of donor CD8+TetH60+]
		CD90.1 WT				CD90.2 p45-/-						CD90.1 WT					CD90.2 p45-/-
	blood	96.9	98.6	86.9	99.6	2.81	1.36	13.1	0		blood	99.2	94.7	98.3	81	100	0.78	0	0	19	0
	BM	97.7	92.2	77.5	99	1.51	7.1	20.7	0.33		BM	98.2	98.6	97	97.2	98.5	1.01	0.048	2.36	1.17	0.69
	colon	94.2	92.9	100	97.4	4.69	7.14	0	1.66		colon	100	100	97.5	96.6	94.7	0	0	1.23	0	5.26
	liver	97.9	97.2	80.9	99.2	1.54	2.27	17.6	0.37		liver	99.5	99.6	99.4	99.5	99.1	0.023	0	0.17	0.085	0.18
	mLN	96.8	97.7	86.9	99.4	2.21	1.45	10.3	0.078		mLN	100	96.8	97	98.3	98.9	0	0	0.5	0	0
	SI-IEL	95.1	96.3	79.1	97.3	3.79	2.93	19.2	0.73		SI-IEL	100	100		100	96.5	0	0		0	1.42
	SI-LP	93.5	93.2	82.7	97.9	5.89	4.82	16.2	1.04		SI-LP	97.4		100		97.2	0		0		1.83
	skin	81.9	80.4	65.5	96.5	16.4	18.9	31.9	1.6		skin	95.7	96.6	93.3	85.7	97.7	2.13	0	6.67	14.3	2.33
	D14: % [of donor CD8+TetH60-]										D28: % [of donor CD8+TetH60-]
		CD90.1 WT				CD90.2 p45-/-						CD90.1 WT					CD90.2 p45-/-
	blood	87.8	93.3	85.6	97.3	12	6.37	14	2.05		blood	98.7	99.6	98	99.1	95.1	1.07	0.2	1.74	0.55	4.71
	BM	96.5	97.8	89.8	98.2	2.91	1.58	9.32	0.67		BM	97.8	99.2	97.9	98.7	92.1	0.99	0.053	1.68	0.42	7.32
	colon	92.2	89.7	78.7	96.7	7	8.87	21.3	2.69		colon	95.8	99.9	97.8	98.3	96.4	3.47	0	1.75	1.12	3.57
	liver	96.2	98	88.7	98.6	2.91	1.06	10	0.46		liver	99.3	99.7	99.4	99	95.2	0.17	0.024	0.32	0.13	3.78
	mLN	96.1	98.3	94.3	98.9	3.04	1.21	4.85	0.41		mLN	99	99.9	98.1	98.2	95.8	0	0	0.5	0.13	3.52
	SI-IEL	93.4	96.1	79.8	96	5.35	3.15	18.5	1.98		SI-IEL	97.6	98.4	100	98.4	90.3	1.31	0	0	0.27	7.16
	SI-LP	90.8	94.1	89.9	96.3	8.39	5.1	9.51	3.3		SI-LP	98.5	100	100	100	86.9	0.63	0	0	0	12.1
	skin	82.3	86.1	77.4	91.1	14.9	11.5	20.7	7.18		skin	89.5	98.7	94.9	83.6	85.8	9.81	0	3.09	15.4	11.8

## Sheet: Fig3F
	Spleen: %PD-1+Tox+ [of donor CD8+TetH60+]
		CD90.1 WT					CD90.2 p45-/-
	Day +10	94.4	91.7	89.4	85.8	71	85.6	82.2	90.5	83.4	87.9
	Day +14	97.1	95.4	94.9	97.4		70	64.8	74.5	64.7
	Day +28	98.6	98.9	89.1	96.5	98.7
	Spleen: %PD-1+Tox+ [of donor CD8+TetH60-]
		CD90.1 WT					CD90.2 p45-/-
	Day +10	73	59.4	75.5	68.5	57.8	44.1	62.2	51.4	46.6	55.1
	Day +14	85	82.1	69.8	82.2		28	21.7	49.5	10.7
	Day +28	62.5	68	31	61.3	65.7	51.9		5.91	20	57.5

## Sheet: Fig3G
	D14: %PD-1+Tox+ [of donor CD8+TetH60+]										D28: %PD-1+Tox+ [of donor CD8+TetH60+]
		CD90.1 WT				CD90.2 p45-/-						CD90.1 WT					CD90.2 p45-/-
	blood	86.4	84.9	82.6	73.9						blood	71.7	55.6	62.9	58.8	54.5
	BM	96.9	97	96	95.4	71.1	91.7	92.5	69.6		BM	96.1	97.3	96.8	96.7	95.1			89.8		65.4
	colon	80.6	92.3		83.9	57.1					colon	93.8	96.9	90.5	87.5	88.9
	liver	96	93.1	95.1	95.9	72.4	84.7	85.7	55.9		liver	96.7	96.7	96.1	98.3	95.7			38.9		40.4
	mLN	92.8	87.6	85	87.2	52.5	39.6	69.1	50		mLN	86.5	92.4	64.8	76.3	91.4
	SI-IEL	96.8	86.7	64	30.3	76.7			66.7		SI-IEL	35.4	12.1			17.5
	SI-LP	92.4	82.3	82.9	91	64		71			SI-LP	60.8				80.2
	skin	89.6	81.1	73.1	61.4	69.8	62.8	57.9			skin	24.4	10.7			7.14
	D14: %PD-1+Tox+ [of donor CD8+TetH60-]										D28: %PD-1+Tox+ [of donor CD8+TetH60-]
		CD90.1 WT				CD90.2 p45-/-						CD90.1 WT					CD90.2 p45-/-
	blood	40.3	41.4	29.8	49.9	2.71	6.99	30.7	8.2		blood	9.13	11.8	12	6.92	7.65	0		0		1.82
	BM	82.1	80.7	71	73.3	18.9	13.2	66.4	14.2		BM	45.3	58.4	49.2	59.8	38.4	8.82		54.8	19.2	45
	colon	66.8	66.5	20.3	65.4	41.8		45	39.1		colon	44.9	57.2	53.3	31.7	41.7			33.3	40.9	25
	liver	86.6	91.5	81	88.6	20.4	18.6	71.8	38.9		liver	80.2	88.3	55.4	83.1	81	25.8	36	18	28.2	75.1
	mLN	40.9	45.8	32.2	39.2	12.8	26.1	41.5	17.9		mLN	33.5	52.6	17.2	26.3	22.8					2.53
	SI-IEL	69.1	75.2	37.7	21.8	20.9	45.9	47	22.2		SI-IEL	17.6	2.24		0.4	10.5	25.7				1.58
	SI-LP	48.7	47.8	37.5	46	13.8	32	37.7	33.3		SI-LP	10.4	2.38		0	12.2					4.39
	skin	51.3	37.2	27.9	37.3	9.28	14.8	27.5	5.52		skin	3.41	1.36	0.67	1.25	0.28			3.45	1.69	2.04

## Sheet: Fig4B
	Spleen: % [of donor CD8+]
		CD90.1 WT					CD90.2 p45-/-
	Day +10	31.8	47.7	58.5	57.5		67.9	52	41.1	42.3
	Day +14	48.8	55.1	42.7	50.7	88.7	51	44.7	57.1	49.2	10.3
	Day +28	67.8	51.4	52.3	48.9	52.1	31.5	48.5	47.6	51	47.7

[truncated: 9 more sheets: Fig4C, Fig4D, Fig5B, Fig5C, Fig6C, Fig6D, Fig6E, FigS1D, FigS1F]
